# Supplementary material for: Effects of the Delta Opioid Receptor Agonist DADLE in a Novel Hypoxia-Reoxygenation Model on Human and Rat-Engineered Heart Tissue: A Pilot Study
Source: Biomolecules. 2020 Sep 11;10(9):1309. doi: 10.3390/biom10091309 (PMC7565486; doi:10.3390/biom10091309)
Supplement: Supplementary file 1 [file biomolecules-10-01309-s001.zip]

Archive with 3 entries (2 files):
- biomolecules-897942-supplementary materials/
- biomolecules-897942-supplementary materials/Supplementary materials.pdf
- biomolecules-897942-supplementary materials/Supplementary Video S1.avi
